# Supplementary material for: Mining key genes associated with phosphorus deficiency through genome-wide identification and characterization of cucumber SPX family genes
Source: BMC Plant Biol. 2024 Jul 24;24:699. doi: 10.1186/s12870-024-05436-3 (PMC11267760; doi:10.1186/s12870-024-05436-3)
Supplement: Supplementary file 1 — Supplementary Material 1 [file 12870_2024_5436_MOESM1_ESM.xlsx]

## Sheet: Sheet1
Table S1 Grouping of SPX proteins
TaSPX20-6A,AtPHO1H8	text=SPX-EXS,fontcolor=black,color=lightgreen,textorientation=vertical,linewidth=23,fontsize=28
ZmSPX-RING1.1,TaSPX7-2D	text=SPX-RING,fontcolor=black,color=orange,textorientation=vertical,linewidth=23,fontsize=28
TaSPX10-4A,TaSPX8-2D	text=SPX,fontcolor=black,color=red,textorientation=vertical,linewidth=23,fontsize=28
Solyc08g007800,ZmSPX-MFS4.3	text=SPX-MFS,fontcolor=black,color=purple,textorientation=vertical,linewidth=23,fontsize=28
