# Supplementary material for: Mining key genes associated with phosphorus deficiency through genome-wide identification and characterization of cucumber SPX family genes
Source: BMC Plant Biol. 2024 Jul 24;24:699. doi: 10.1186/s12870-024-05436-3 (PMC11267760; doi:10.1186/s12870-024-05436-3)
Supplement: Supplementary file 3 — Supplementary Material 3 [file 12870_2024_5436_MOESM3_ESM.xlsx]

## Sheet: Sheet1
Table S3 Synteny analysis of SPX genes in tomato, cucumber and Arabidpsis
Cucumber		Tomato	Arabidopsis
CsSPX1	CsaV3_2G002890
CsSPX2	CsaV3_1G030190
CsSPX3	CsaV3_6G009000
CsSPX4	CsaV3_5G038190	Solyc02g067160.2.1/Solyc02g088210.2.1	AT5G15330.2
CsSPX5	CsaV3_3G046460
CsPHO1	CsaV3_3G011910	Solyc09g090360.2.1	AT3G23430.1
CsPHO1.1	CsaV3_5G033820	Solyc05g010060.2.1
CsPHO1.2	CsaV3_5G025280
CsPHO1.3	CsaV3_5G033010
CsPHO1.4	CsaV3_5G038200	Solyc02g088220.2.1
CsPHO1.5	CsaV3_5G038220
CsPHO1.6	CsaV3_5G032990	Solyc05g013180.2.1	AT1G26730.1/AT1G69480.1/AT2G03240.1
CsSPX-MFS1	CsaV3_5G003300	Solyc08g080200.2.1/Solyc08g007800.2.1	AT4G11810.1/AT1G63010.5
CsSPX-MFS2	CsaV3_6G005890
CsNLA1	CsaV3_7G029190	Solyc09g075040.2.1
CsNLA2	CsaV3_3G038390
