# Supplementary material for: Mining key genes associated with phosphorus deficiency through genome-wide identification and characterization of cucumber SPX family genes
Source: BMC Plant Biol. 2024 Jul 24;24:699. doi: 10.1186/s12870-024-05436-3 (PMC11267760; doi:10.1186/s12870-024-05436-3)
Supplement: Supplementary file 4 — Supplementary Material 4 [file 12870_2024_5436_MOESM4_ESM.xlsx]

## Sheet: Sheet1
Gene name	Start position	End position	Cis-element
CsSPX1	94	134	circadian
CsSPX1	253	293	MYC
CsSPX1	415	455	Box 4
CsSPX1	453	493	ABRE
CsSPX1	482	522	WRE3
CsSPX1	555	595	as-1
CsSPX1	599	639	CGTCA-motif
CsSPX1	740	780	GATA-motif
CsSPX1	799	839	G-box
CsSPX1	899	939	GATA-motif
CsSPX1	1001	1041	MYC
CsSPX1	1140	1180	ARE
CsSPX1	1337	1377	ARE
CsSPX1	1495	1535	TATC-box
CsSPX1	1689	1729	TC-rich repeats
CsSPX1	1847	1887	P1BS
CsSPX1	1870	1910	P1BS
CsSPX2	217	257	W box
CsSPX2	400	440	Box 4
CsSPX2	557	597	as-1
CsSPX2	634	674	MYC
CsSPX2	678	718	P-box
CsSPX2	916	956	MYC
CsSPX2	997	1037	P1BS
CsSPX2	1036	1076	TC-rich repeats
CsSPX2	1103	1143	ARE
CsSPX2	1215	1255	Sp1
CsSPX2	1231	1271	ARE
CsSPX2	1309	1349	Box 4
CsSPX2	1401	1441	MYC
CsSPX2	1515	1555	P1BS
CsSPX2	1605	1645	CGTCA-motif
CsSPX2	1658	1698	GT1-motif
CsSPX2	1834	1874	P1BS
CsSPX2	1857	1897	P1BS
CsSPX3	228	268	P1BS
CsSPX3	414	454	TGA-element
CsSPX3	531	571	ABRE
CsSPX3	697	737	TC-rich repeats
CsSPX3	843	883	Box 4
CsSPX3	1137	1177	P-box
CsSPX3	1266	1306	CGTCA-motif
CsSPX3	1537	1577	GT1-motif
CsSPX3	1615	1655	ARE
CsSPX3	1716	1756	TATC-box
CsSPX3	1752	1792	P1BS
CsSPX3	1845	1885	O2-site
CsSPX3	1932	1972	WRE3
CsSPX4	355	395	G-box
CsSPX4	383	423	TCA-element
CsSPX4	754	794	I-box
CsSPX4	774	814	GT1-motif
CsSPX4	875	915	TC-rich repeats
CsSPX4	1190	1230	Box 4
CsSPX4	1362	1402	MRE
CsSPX4	1474	1514	MYC
CsSPX4	1590	1630	P1BS
CsSPX4	1623	1663	MBS
CsSPX5	36	76	MBS
CsSPX5	350	390	GT1-motif
CsSPX5	704	744	MYC
CsSPX5	805	845	I-box
CsSPX5	827	867	CAT-box
CsSPX5	1117	1157	TC-rich repeats
CsSPX5	1244	1284	Box 4
CsSPX5	1289	1329	ABRE
CsSPX5	1504	1544	MRE
CsSPX5	1726	1766	TC-rich repeats
CsSPX5	1793	1833	GATA-motif
CsSPX5	1831	1871	P1BS
CsSPX5	1928	1968	P1BS
CsPHO1	120	160	TCA-element
CsPHO1	219	259	MYC
CsPHO1	475	515	GT1-motif
CsPHO1	499	539	Box 4
CsPHO1	547	587	P-box
CsPHO1	633	673	P-box
CsPHO1	688	728	Box 4
CsPHO1	745	785	P1BS
CsPHO1	885	925	Box 4
CsPHO1	1308	1348	MYC
CsPHO1	1383	1423	Box 4
CsPHO1	1439	1479	TCA-element
CsPHO1	1596	1636	DRE core
CsPHO1	1686	1726	P1BS
CsPHO1	1809	1849	ATCT-motif
CsPHO1	1924	1964	MYC
CsPHO1.1	0	36	ARE
CsPHO1.1	59	99	LTR
CsPHO1.1	168	208	LTR
CsPHO1.1	431	471	P1BS
CsPHO1.1	583	623	TCA-element
CsPHO1.1	707	747	MYC
CsPHO1.1	784	824	ARE
CsPHO1.1	821	861	Box 4
CsPHO1.1	877	917	ARE
CsPHO1.1	945	985	I-box
CsPHO1.1	1078	1118	TGA-element
CsPHO1.1	1109	1149	HD-Zip 1
CsPHO1.1	1138	1178	MRE
CsPHO1.1	1388	1428	TCT-motif
CsPHO1.1	1630	1670	MRE
CsPHO1.1	1818	1858	TGA-element
CsPHO1.1	1856	1896	CGTCA-motif
CsPHO1.1	1908	1948	P1BS
CsPHO1.2	20	60	P1BS
CsPHO1.2	87	127	I-box
CsPHO1.2	166	206	WRE3
CsPHO1.2	220	260	P-box
CsPHO1.2	431	471	ARE
CsPHO1.2	559	599	ABRE
CsPHO1.2	608	648	TCA-element
CsPHO1.2	764	804	ATCT-motif
CsPHO1.2	784	824	GT1-motif
CsPHO1.2	859	899	P1BS
CsPHO1.2	908	948	circadian
CsPHO1.2	956	996	P1BS
CsPHO1.2	1109	1149	O2-site
CsPHO1.2	1213	1253	as-1
CsPHO1.2	1371	1411	W box
CsPHO1.2	1449	1489	Box 4
CsPHO1.2	1555	1595	CGTCA-motif
CsPHO1.2	1820	1860	GATA-motif
CsPHO1.2	1959	1999	MYC
CsPHO1.3	113	153	Box 4
CsPHO1.3	166	206	P-box
CsPHO1.3	323	363	ARE
CsPHO1.3	389	429	MYC
CsPHO1.3	459	499	P1BS
CsPHO1.3	515	555	Box 4
CsPHO1.3	539	579	W box
CsPHO1.3	588	628	P1BS
CsPHO1.3	644	684	TCA-element
CsPHO1.3	731	771	CGTCA-motif
CsPHO1.3	801	841	Box 4
CsPHO1.3	1147	1187	circadian
CsPHO1.3	1323	1363	GATA-motif
CsPHO1.3	1602	1642	GT1-motif
CsPHO1.3	1808	1848	WRE3
CsPHO1.3	1914	1954	GARE-motif
CsPHO1.4	168	208	TGA-element
CsPHO1.4	346	386	TCT-motif
CsPHO1.4	570	610	P1BS
CsPHO1.4	604	644	MYC
CsPHO1.4	642	682	P1BS
CsPHO1.4	750	790	P1BS
CsPHO1.4	977	1017	P1BS
CsPHO1.4	1080	1120	MYC
CsPHO1.4	1331	1371	I-box
CsPHO1.4	1360	1400	G-box
CsPHO1.4	1397	1437	LTR
CsPHO1.4	1492	1532	DRE core
CsPHO1.4	1526	1566	TC-rich repeats
CsPHO1.4	1547	1587	GT1-motif
CsPHO1.4	1629	1669	P-box
CsPHO1.4	1865	1905	TCA-element
CsPHO1.4	1942	1982	TC-rich repeats
CsPHO1.5	2	42	CGTCA-motif
CsPHO1.5	311	351	MBS
CsPHO1.5	359	399	ABRE
CsPHO1.5	410	450	TC-rich repeats
CsPHO1.5	581	621	ARE
CsPHO1.5	660	700	I-box
CsPHO1.5	688	728	GT1-motif
CsPHO1.5	926	966	circadian
CsPHO1.5	1260	1300	MRE
CsPHO1.5	1411	1451	ARE
CsPHO1.5	1506	1546	W box
CsPHO1.5	1649	1689	MYC
CsPHO1.5	1666	1706	P1BS
CsPHO1.5	1698	1738	WRE3
CsPHO1.5	1835	1875	P-box
CsPHO1.5	1975	2015	ARE
CsPHO1.6	18	58	MBS
CsPHO1.6	228	268	I-box
CsPHO1.6	346	386	MYC
CsPHO1.6	393	433	TC-rich repeats
CsPHO1.6	446	486	P-box
CsPHO1.6	538	578	GATA-motif
CsPHO1.6	619	659	P1BS
CsPHO1.6	724	764	P1BS
CsPHO1.6	759	799	P1BS
CsPHO1.6	834	874	Box 4
CsPHO1.6	953	993	MBS
CsPHO1.6	970	1010	W box
CsPHO1.6	1085	1125	G-box
CsPHO1.6	1339	1379	MRE
CsPHO1.6	1440	1480	LTR
CsPHO1.6	1519	1559	ARE
CsPHO1.6	1582	1622	P1BS
CsPHO1.6	1666	1706	as-1
CsPHO1.6	1694	1734	O2-site
CsPHO1.6	1746	1786	P1BS
CsSPX-MFS1	27	67	MRE
CsSPX-MFS1	284	324	P1BS
CsSPX-MFS1	413	453	GT1-motif
CsSPX-MFS1	535	575	ABRE
CsSPX-MFS1	591	631	ARE
CsSPX-MFS1	701	741	TCA-element
CsSPX-MFS1	914	954	CGTCA-motif
CsSPX-MFS1	1080	1120	P1BS
CsSPX-MFS1	1137	1177	P1BS
CsSPX-MFS1	1212	1252	Box 4
CsSPX-MFS1	1339	1379	GATA-motif
CsSPX-MFS1	1395	1435	as-1
CsSPX-MFS1	1513	1553	P-box
CsSPX-MFS1	1558	1598	CGTCA-motif
CsSPX-MFS1	1659	1699	MYC
CsSPX-MFS1	1693	1733	P1BS
CsSPX-MFS1	1942	1982	ARE
CsSPX-MFS2	46	86	WRE3
CsSPX-MFS2	323	363	MRE
CsSPX-MFS2	369	409	TGA-element
CsSPX-MFS2	385	425	CGTCA-motif
CsSPX-MFS2	437	477	ABRE
CsSPX-MFS2	500	540	GATA-motif
CsSPX-MFS2	557	597	ABRE
CsSPX-MFS2	713	753	LTR
CsSPX-MFS2	798	838	ARE
CsSPX-MFS2	835	875	O2-site
CsSPX-MFS2	921	961	MYC
CsSPX-MFS2	1004	1044	Box 4
CsSPX-MFS2	1091	1131	circadian
CsSPX-MFS2	1208	1248	G-box
CsSPX-MFS2	1308	1348	GARE-motif
CsSPX-MFS2	1376	1416	TC-rich repeats
CsSPX-MFS2	1585	1625	P1BS
CsSPX-MFS2	1725	1765	I-box
CsNLA1	559	599	GATA-motif
CsNLA1	1484	1524	WRE3
CsNLA1	72	112	O2-site
CsNLA1	151	191	P1BS
CsNLA1	187	227	MYC
CsNLA1	307	347	TC-rich repeats
CsNLA1	404	444	TCA-element
CsNLA1	445	485	Box 4
CsNLA1	620	660	MYC
CsNLA1	1112	1152	ARE
CsNLA1	1211	1251	GT1-motif
CsNLA1	1329	1369	ARE
CsNLA1	1409	1449	Box 4
CsNLA1	1500	1540	P-box
CsNLA1	1630	1670	CGTCA-motif
CsNLA1	1765	1805	MYC
CsNLA1	1944	1984	TGA-element
CsNLA2	0	28	ARE
CsNLA2	35	75	MYC
CsNLA2	94	134	ARE
CsNLA2	289	329	W box
CsNLA2	348	388	MYC
CsNLA2	491	531	TCT-motif
CsNLA2	530	570	P1BS
CsNLA2	667	707	TC-rich repeats
CsNLA2	720	760	MYC
CsNLA2	771	811	ARE
CsNLA2	877	917	ARE
CsNLA2	1168	1208	P1BS
CsNLA2	1447	1487	Box 4
CsNLA2	1482	1522	I-box
CsNLA2	1570	1610	O2-site
CsNLA2	1679	1719	TCA-element
CsNLA2	1744	1784	WRE3
CsNLA2	1793	1833	TGA-element
