# Supplementary material for: Mining key genes associated with phosphorus deficiency through genome-wide identification and characterization of cucumber SPX family genes
Source: BMC Plant Biol. 2024 Jul 24;24:699. doi: 10.1186/s12870-024-05436-3 (PMC11267760; doi:10.1186/s12870-024-05436-3)
Supplement: Supplementary file 5 — Supplementary Material 5 [file 12870_2024_5436_MOESM5_ESM.xlsx]

## Sheet: Sheet1
Table S5 List FPKM of SPX genes in cucumber different tissues.
Gene name	female	leaf	male	ovary_fertilized	ovary	ovary_unfertilized	root	stem	tendril_base	tendril
CsSPX1	87.06	39.04	41.95	103.68	54.63	41.13	95.55	86.56	22.77	18.8
CsSPX2	19.2	20.88	10.63	44.65	18.83	12.8	22.06	26.15	1.4	1.16
CsSPX3	17.12	18.88	8.69	77.82	54.9	43.63	78.33	31.12	10.46	7.18
CsSPX4	25.49	18.3	24.36	8.5	11.32	16.45	18.02	7.92	15.86	13.72
CsSPX5	0.15	0.14	0.14	0.24	0	0	0	0.16	0.19	0
CsPHO1	1.48	0.31	2.22	0.77	0.61	3.3	37.65	1.15	0.19	0.05
CsPHO1.1	0.67	0.16	2.72	1.65	1.13	0.96	7.54	2.13	0.44	0.36
CsPHO1.2	22.35	4.98	10.62	6.92	7.85	22.2	20.42	13.85	13.18	12.05
CsPHO1.3	11.72	7.12	5.01	15.86	20.38	19.24	9.87	3.14	3.46	4.23
CsPHO1.4	8.22	16.42	8.75	9.29	10.28	13.73	6.37	12.66	21.33	22.77
CsPHO1.5	1.41	0.23	0.63	0.64	0.6	1.83	0	0.5	2.46	3.16
CsPHO1.6	2.19	4.06	1.06	2.83	3.53	6.61	2.58	1.81	1.19	1.26
CsSPX-MFS1	29.78	9.38	28.31	12.32	12.08	9.19	21	22.62	16.56	15.17
CsSPX-MFS2	5.73	3.09	3.28	1.77	1.96	2.56	4.03	1.06	3.4	2.63
CsNLA1	7.58	20.15	7.66	7.96	9.1	15.15	18.97	19.19	32.45	38.2
CsNLA2	30.13	6.03	72.64	19.36	17.96	39	47.59	11.01	5.74	7.2
