# Supplementary material for: Mining key genes associated with phosphorus deficiency through genome-wide identification and characterization of cucumber SPX family genes
Source: BMC Plant Biol. 2024 Jul 24;24:699. doi: 10.1186/s12870-024-05436-3 (PMC11267760; doi:10.1186/s12870-024-05436-3)
Supplement: Supplementary file 6 — Supplementary Material 6 [file 12870_2024_5436_MOESM6_ESM.xlsx]

## Sheet: primer
Gene ID	Primer	Notes
RT-CsSPX2-F	GAGGGATGTGCTCCGAGAGCATC	qRT-PCR
RT-CsSPX2-R	GGCCATTTATCTGTAATGGTGGC
RT-CsSPX1-F	TCACTCGTGAAGCAGTGTGAGAT	qRT-PCR
RT-CsSPX1-R	GAGCTCCTACTTCGGATTTCCTT
RT-CsNLA2-F	GGAGATTATCCTTCAGGATTCTC	qRT-PCR
RT-CsNLA2-R	CAAACTGGGCATTTAGATTCCGG
RT-CsSPX5-F	AACCGTTCTACTCAACCGAAGTG	qRT-PCR
RT-CsSPX5-R	CGTTAGCTTCATGTACATACTC
RT-CsPHO1-F	AGACGAGCTCATCTTGAAGAAC	qRT-PCR
RT-CsPHO1-R	TCGGAGTCAGCATCACGAAATGG
RT-CsPHO1.5-F	CATGGTTGAGAGACAAACTATTG	qRT-PCR
RT-CsPHO1.5-R	ATTCAAATGGAAGAGGCACAGAG
RT-CsPHO1.6-F	GCCCATTCAACATTCTATACAAG	qRT-PCR
RT-CsPHO1.6-R	GACAGCAATGATGAAGGAGAGAG
RT-CsPHO1.4-F	ACAATTTCAGGCACGTATTGGG	qRT-PCR
RT-CsPHO1.4-R	AATTCCAGATTCCTCGTCGAAT
RT-CsPHO1.2-F	ATAGCAGCAATTTCGGGCACGT	qRT-PCR
RT-CsPHO1.2-R	GAAGAAGTTCCATATGCCACGT
RT-CsPHO1.1-F	GTAGTGATTATGTCAAGTGGAGC	qRT-PCR
RT-CsPHO1.1-R	CACAGCCCTCTTCTTATAACTTC
RT-CsPHO1.3-F	GCTACTTGTTGGTCACAATAGTG	qRT-PCR
RT-CsPHO1.3-R	GCGGTACAGATTTGAATGCACG
RT-CsSPX-MFS1-F	GTTCTTGTCTTGATAGGCATCC	qRT-PCR
RT-CsSPX-MFS1-R	GCAATTACTCGCGCAATAGTCCC
RT-CsSPX4-F	AGACACCTTCGAATCTTCGGGAG	qRT-PCR
RT-CsSPX4-R	TTCATCATCGTCATCAACTTTAG
RT-CsSPX3-F	TAAGGCTACCATTCATTCAAAGC	qRT-PCR
RT-CsSPX3-R	CTATAAGTGGAGCTTCTTCTTC
RT-CsSPX-MFS2-F	GTGCTCGGCTCTAATCACATTTG	qRT-PCR
RT-CsSPX-MFS2-R	GTTTACTTTCACTCAAGTACCC
RT-CsNLA1-F	AATGTTCCCTTGCAATTACCGAC	qRT-PCR
RT-CsNLA1-R	GTGGGCACTTCGCTTTTGCATT
AD-CsSPX1-F	GGCCATTACGGCCATGAAGTTCGGCAAGAGTCTG	Y2H
AD-CsSPX1-R	GGCCGAGGCGGCCCTACTTAGCTACTTCTTCTAG
AD-CsSPX2-F	GGCCATTACGGCCATGAAATTCGGTAAGAGTC	Y2H
AD-CsSPX2-R	GGCCGAGGCGGCCCTACTTAGCTATGGCTTCC
AD-CsSPX3-F	GGCCATTACGGCCATGAAGTTTGGGAAACGTC	Y2H
AD-CsSPX3-R	GGCCGAGGCGGCCCTAGAGAATTGGAATGGGAG
AD-CsSPX4-F	GGCCATTACGGCCATGAAGTTTGGGAAGGAATTC	Y2H
AD-CsSPX4-R	GGCCGAGGCGGCCCTATTCATCATCGTCATCAAC
AD-CsSPX5-F	GGCCATTACGGCCATGAAGTTTTGGAAAATACTG	Y2H
AD-CsSPX5-R	GGCCGAGGCGGCCTCAAAGCCATGAGAACACATC
BD-CsPHR1-F	GGCCATTACGGCCATGAAAATTGAGGCAAGTC	Y2H
BD-CsPHR1-R	GGCCGAGGCGGCCTCATTCTGTCCTTTGGCGC
